# Supplementary material for: Antifungal Susceptibility of Saccharomyces cerevisiae Isolated from Clinical Specimens
Source: Pathogens. 2024 Mar 14;13(3):248. doi: 10.3390/pathogens13030248 (PMC10974509; doi:10.3390/pathogens13030248)
Supplement: Supplementary file 1 [file pathogens-13-00248-s001.zip › Table S1.xlsx]

## Sheet: Arkusz1
Tabela S1. Characteristics and antifingal susceptibility (MIC; mg/L) of S. cerevisiae strains studied
Strain number	Date of isolation	Source/ clinical specimen	Hospital ward	Colour on Chrom-agar Candida	MALDI Score	Growth on MH+GMB	Growth on RPMI-1640	AmB	FC	FLU	VOR	POS	ITR	Mif	AND	CAS	MGX			MALDI Score
8	1994-09-16	sputum	hematology	whitish yellow	2.03	++++	++++	0.5	<0,06	4	0.03	0.125	0.5	0.125	0.25	0.125	0.03
170	2000-04-27	faecal matter	hematology	violet-pink	2.05	++++	++++	1	0.06	4	0.125	0.06	0.125	0.03	0.125	0.25	0.03			2.03
178	2000-05-29	faecal matter	Bone Marrow Transplantation Unit	violet-pink	2.07	++++	++++	1	<0,06	8	0.125	0.06	>4	0.06	0.25	0.5	0.03			2.05
184	2000-05-22	sputum	hematology	violet-pink	2.01	++++	++++	0.5	<0,06	4	0.125	0.06	>4	0.125	0.25	0.25	0.016			2.07
212	2000-06-26	faecal matter	Bone Marrow Transplantation Unit	violet-pink	1.92	++++	++++	0.25	<0,06	2	0.016	0.06	0.06	0.06	0.125	0.25	0.06			2.01
252	2000-07-12	tongue swab	out-patient	fioletowo-różowy	2.05	++++	++++	0.5	<0,06	2	0.016	0.06	0.06	0.03	0.06	0.125	0.03			1.92
398	2000-08-05	faecal matter	Bone Marrow Transplantation Unit	fioletowo-różowy	2.15	++++	++++	0.5	<0,06	2	0.016	0.03	<0,03	0.03	0.06	0.125	0.016			2.05
506	2000-11-16	sputum	hematology	whitish yellow	2.01	++++	++++	0.125	<0,06	4	0.016	0.06	0.03	0.06	0.25	0.125	0.002			2.15
523	2000-11-21	rectal swab	Bone Marrow Transplantation Unit	whitish yellow	2.06	++++	++++	0.25	0.125	128	8	>8	>4	0.06	0.25	0.25	0.06			2.01
592	2001-01-22	prepuce swab	Bone Marrow Transplantation Unit	violet-pink	2.16	++++	++++	0.25	<0,06	2	0.008	0.016	0.03	0.125	0.25	0.25	0.008			2.06
824	2001-11-12	sputum	hematology	violet-pink	2.02	++++	++++	0.25	<0,06	>128	4	>8	>4	0.06	0.25	0.25	0.03			2.16
896	2001-12-23	oral swab	Bone Marrow Transplantation Unit	violet-pink	2.07	++++	++++	0.25	<0,06	16	0.25	0.5	2	0.06	0.25	0.25	0.06			2.02
897*	2001-11-17	urine	Bone Marrow Transplantation Unit	whitish yellow	2.07	++++	++++	0.25	<0,06	1	<0,008	0.016	<0,03	0.03	0.125	0.125	0.016			2.07
898*	2001-11-17	vaginal swab	Bone Marrow Transplantation Unit	violet-pink	2.07	++++	++++	0.125	<0,06	1	0.008	0.008	0.03	0.03	0.06	0.125	0.004			2.07
942	2002-02-11	faecal matter	Bone Marrow Transplantation Unit	violet-pink	2.04	++++	++++	0.25	<0,06	1	0.008	0.016	0.03	0.06	0.125	0.125	0.016			2.07
966	2002-03-19	faecal matter	Bone Marrow Transplantation Unit	violet-pink	1.86	++++	++++	0.25	<0,06	4	0.016	0.06	0.06	0.06	0.25	0.125	0.008			2.04
979	2002-04-05	faecal matter	Bone Marrow Transplantation Unit	violet-pink	2.08	++++	++++	0.125	<0,06	8	0.125	0.25	0.25	0.06	0.06	0.125	0.06			1.86
985	2002-04-08	faecal matter	Bone Marrow Transplantation Unit	violet-pink	2.12	++++	++++	0.25	<0,06	4	0.016	0.03	<0,03	0.03	0.125	0.25	0.06			2.08
1158	2003-10-20	faecal matter	Bone Marrow Transplantation Unit	violet-pink	2.06	-	-	-	-	-	-	-	-	-	-	-	-			2.12
1165	2003-10-15	faecal matter	Bone Marrow Transplantation Unit	whitish yellow	2.02	++++	++++	0.25	<0,06	4	0.016	0.06	0.125	0.06	0.25	0.25	0.03			2.06
1190	2003-12-19	pus	Pediatric Intensive Care Unit	violet-pink	2.22	++++	++	0.125	<0,06	16	0.06	0.5	0.125	0.06	0.06	0.125	-			2.02
1196	2003-12-02	rectal swab	Pediatric Intensive Care Unit	violet-pink	2.22	-	-	-	-	-	-	-	-	-	-	-	-			2.22
1230	2004-02-16	faecal matter	Intensive Care Unit	whitish yellow	1.97	++++	++++	0.25	0.06	4	0.016	0.06	0.06	0.125	0.25	0.125	0.03			2.22
1275	2004-07-12	blood	Pediatric Intensive Care Unit	violet-pink	2.17	++++	++++	0.125	<0,06	16	0.06	0.5	0.5	0.03	0.03	0.125	-			1.97
1375	2004-10-18	faecal matter	Intensive Care Unit	violet-pink	2.03	-	-	-	-	-	-	-	-	-	-	-	-			2.17
1412	2005-06-29	sputum	Bone Marrow Transplantation Unit	violet-pink	2.02	++++	++++	1	<0,06	2	0.03	0.06	<0,03	0.06	0.125	0.125	0.016			2.03
1423	2005-07-04	throat swab	Bone Marrow Transplantation Unit	violet-pink	2.03	++++	++++	0.5	<0,06	16	0.016	0.06	0.06	0.06	0.125	0.125	0.03			2.02
2030	2011-02-20	faecal matter	hematology	violet-pink	2.03	++++	++++	0.25	<0,06	4	0.03	0.125	0.125	0.03	0.125	0.25	0.125			2.03
2032	2011-02-16	faecal matter	hematology	violet-pink	2.12	++++	++++	0.25	<0,06	2	0.016	0.03	0.03	0.016	0.06	0.25	0.03			2.03
2059	2011-03-24	faecal matter	hematology	violet-pink	2.12	++++	++++	0.125	<0,06	2	0.008	0.016	0.03	0.03	0.25	0.25	0.016			2.12
2067	2011-03-25	faecal matter	Pediatric hematology	violet-pink	2.04	++++	++++	0.25	<0,06	1	0.016	0.25	0.125	0.03	0.125	0.25	0.03			2.12
2123	2011-09-19	faecal matter	Pediatric hematology	violet-pink	2.1	++++	++++	0.25	<0,06	64	1	1	>4	0.016	0.03	0.125	0.06			2.04
2151	2011-11-28	faecal matter	Pediatric hematology	violet-pink	1.91	++++	++++	0.125	0.06	4	0.06	1	2	0.125	0.25	0.25	0.06			2.1
2157	2011-11-17	faecal matter	Pediatric hematology	violet-pink	2.02	++++	++++	0.125	<0,06	2	0.016	0.03	<0,03	0.03	0.125	0.125	0.03			1.91
2158	2011-11-07	faecal matter	Pediatric hematology	violet-pink	2.01	++++	++++	0.25	<0,06	4	0.016	0.06	0.06	0.06	0.125	0.125	0.03			2.02
2179	2011	faecal matter	Pediatric hematology	violet-pink	1.96	++++	++++	0.25	<0,06	1	0.008	0.008	0.03	0.03	0.125	0.25	0.016			2.01
2241	2012	throat swab	Pediatric hematology	violet-pink	2.01	++++	++++	0.5	<0,06	2	0.016	0.06	0.25	0.016	0.06	0.125	0.03			1.96
2269	2012	faecal matter	hematology	violet-pink	2.17	++++	++++	0.25	<0,06	4	0.03	0.5	0.125	0.06	0.125	0.25	0.001			2.01
2416	2012	faecal matter	Intensive Care Unit	violet-pink	2.02	++++	++++	0.125	<0,06	2	0.016	0.03	0.03	0.016	0.06	0.25	0.03			2.17
2600 I	2013-07-18	faecal matter	hematology	I – whitish yellow	I – 1.88	++++	++++	0.125	<0,06	4	0.03	0.06	0.06	0.06	0.125	0.125	0.06			2.02
2600 II	2013-07-18	faecal matter	hematology	II - violet-pink	II – 2.0	++++	++++	0.25	<0,06	4	0.03	0.125	0.125	0.06	0.25	0.25	0.03			I – 1.88
2721	2013-10-04	faecal matter	Pediatric hematology	violet-pink	1.93	-	-	-	-	-	-	-	-	-	-	-	-			II – 2.0
2797	2014-01-12	faecal matter	No data	violet-pink	2.13	++++	++++	0.25	<0,06	4	0.03	0.06	0.125	0.03	0.06	0.125	0.06			1.93
2864	2014	throat swab	Pediatric hematology	violet-pink	2.09	++++	++	0.125	<0,06	8	0.125	0.5	4	0.125	0.125	0.25	-			2.13
2870	2014-03-13	bronchial secretion	Pediatric Intensive Care Unit	violet-pink	2.07	++++	++++	0.25	<0,06	2	0.016	0.06	<0,03	0.06	0.06	0.125	0.125			2.09
2912*	2014-04-10	cervical swab	Gynecology and Obstetrics	violet-pink	2.21	++++	++++	0.25	<0,06	4	0.03	0.06	0.06	0.06	0.125	0.125	0.03			2.07
2917*	2014-04-18	ear swab	Gynecology and Obstetrics	violet-pink	2.14	++++	++++	0.5	<0,06	4	0.06	0.125	0.25	0.06	0.125	0.25	0.125			2.21
2939	2014-05-22	bronchial secretion .	Intensive Care Unit	violet-pink	2.09	++++	++++	<0,03	<0,06	0.25	<0,008	<0,008	<0,03	0.25	0.25	0.5	-			2.14
2940	2014-05-22	rectal swab	Intensive Care Unit	violet-pink	2.22	-	-	-	-	-	-	-	-	-	-	-	-			2.09
3024	2014-07-28	throat swab	Intensive Care Unit	violet-pink	2.12	++++	++++	0.125	<0,06	4	0.03	0.25	1	0.06	0.06	0.125	0.06			2.22
3069	2016-05-05	blood	Intensive Care Unit	violet-pink	2.15	++++	++++	0.25	<0,06	4	0.125	0.03	0.03	0.016	0.125	0.25	0.125			2.12
3112	2018-03-22	blood	Intensive Care Unit	violet-pink	2.06	++++	++	0.25	<0,06	8	0.125	1	4	0.125	0.125	0.125	0.06			2.15
																				2.06
3184	2018-04-01	faecal matter	Bone Marrow Transplantation Unit	violet-pink	2.27	-	-	-	-	-	-	-	-	-	-	-	-			2.27
3204	2018-03-15	blood	No data	violet-pink	2.03	++++	++++	0.125	<0,06	4	0.03	0.25	1	0.06	0.06	0.125	-			2.03
3349	2020-01-21	blood	Internal medicine department	violet-pink	2.09	++++	++++	0.125	<0,06	16	0.06	1	>4	0.03	0.03	0.125	-			2.09
3355	2020-01-27	blood	Internal medicine department	violet-pink	2.04	++++	++++	0.125	<0,06	64	0.25	1	>4	0.06	0.06	0.125	-			2.04
3479	2020	urine	Pediatric hematology	violet-pink	2	++++	++++	0.5	<0,06	4	0.016	0.06	0.25	0.03	0.125	0.125	0.03			2
BCCM/ IHEM 3963	-	-		whitish yellow	2.04	++++	++++	0.06	<0,06	2	0.016	0.06	0.25	0.03	0.06	0.06	0.008			2.04
3093	2016-12-12	Enterosive		violet-pink	2	++++	++++	0.06	<0,06	4	<0,008	<0,008	<0,03	0.06	0.06	0.125	-			2
3094	2016-12-12	Baker’s yeast		violet-pink	2.02	++++	++++	0.25	<0,06	2	0.016	0.06	0.06	0.03	0.125	0.125	0.06			2.02
3095	2016-12-12	Kefir		violet-pink	1.94	++++	++++	0.125	<0,06	4	0.03	0.125	0.125	0.06	0.125	0.125	0.03			1.94
Description:: „Enterosive” - a strain isolated from the preparation "Enterosive" (Silesian Pharma); BCCM/IHEM – Belgian Coordinated Collection of Microorganisms/ Fungi Collection: Human & Animal Health; - "++++" - good growth after 24-48h ; - "++" delayed growth after 72h; - "-" no growth within 72h
